# Supplementary material for: Expression of alternatively spliced variants of the Dclk1 gene is regulated by psychotropic drugs
Source: BMC Neurosci. 2018 Sep 12;19:55. doi: 10.1186/s12868-018-0458-4 (PMC6134793; doi:10.1186/s12868-018-0458-4)
Supplement: Supplementary file 3 — Additional file 3. Results from two-way ANOVA for 113 drug-responsive transcripts (FDR for drug factor < 0.001) are included. For each transcript, a fold change over control, p-value and FDR for drug and tissue factors and all the interactions are presented. Table also includes biotypes annotation and classification using the BioMart interface to the Ensembl gene database. [file 12868_2018_458_MOESM3_ESM.xlsx]

## Sheet: two-way anova
Transcript ID_Ensembl	Gene ID_Ensembl	Gene symbol	Numer of transcripts	Transcript type	A3SS	A5SS	SE	RI	MXE	pvalue_treat	pvalue_tissue	pvalue_treat.tissue	fdr_treat	fdr_tissue	fdr_treat.tissue
ENSMUST00000000543	ENSMUSG00000000531	Grasp	1	protein_coding	NA	NA	NA	NA	NA	4.24068e-13	1.96529e-07	0.000365072	7.9616e-10	2.00444e-06	0.0190863
ENSMUST00000002989	ENSMUSG00000002910	Arrdc2	1	protein_coding	NA	NA	NA	NA	NA	8.17091e-12	4.67191e-07	0.057647	9.84358e-09	4.35187e-06	0.328131
ENSMUST00000003640	ENSMUSG00000003545	Fosb	7	protein_coding	NA	NA	NA	NA	NA	1.53003e-24	4.67774e-06	6.56564e-11	7.1373e-20	3.38643e-05	1.82391e-06
ENSMUST00000015456	ENSMUSG00000015312	Gadd45b	1	protein_coding	NA	NA	NA	NA	NA	8.96105e-12	0.0253826	0.023897	1.06255e-08	0.0589136	0.211663
ENSMUST00000020118	ENSMUSG00000019960	Dusp6	1	protein_coding	NA	NA	NA	NA	NA	4.21471e-17	4.20325e-26	1.07465e-05	2.06422e-13	4.84626e-24	0.00252964
ENSMUST00000020145	ENSMUSG00000019970	Sgk1	13	protein_coding	NA	NA	NA	NA	NA	2.09421e-17	8.74829e-05	0.000235692	1.2416e-13	0.000453439	0.0147408
ENSMUST00000020308	ENSMUSG00000020108	Ddit4	1	protein_coding	NA	NA	NA	NA	NA	1.577e-18	4.15901e-12	0.0170552	1.36648e-14	1.01648e-10	0.176758
ENSMUST00000020692	ENSMUSG00000020423	Btg2	1	protein_coding	NA	NA	NA	NA	NA	1.15785e-10	1.36974e-09	0.000101418	7.70341e-08	2.18983e-08	0.00885022
ENSMUST00000021413	ENSMUSG00000021025	Nfkbia	1	protein_coding	NA	NA	NA	NA	NA	7.87992e-18	0.186452	0.688758	4.93134e-14	0.292298	0.883736
ENSMUST00000021674	ENSMUSG00000021250	Fos	4	protein_coding	NA	NA	NA	RI	NA	4.93428e-22	2.41466e-14	4.27252e-06	1.38957e-17	7.8841e-13	0.00149932
ENSMUST00000023268	ENSMUSG00000022602	Arc	2	protein_coding	A3SS	NA	NA	NA	NA	1.18379e-11	0.000140664	0.000140144	1.30735e-08	0.00068754	0.0108128
ENSMUST00000023610	ENSMUSG00000022893	Adamts1	3	protein_coding	NA	NA	NA	NA	NA	2.92988e-13	1.20655e-08	0.00275887	6.00072e-10	1.60019e-07	0.062622
ENSMUST00000023779	ENSMUSG00000023034	Nr4a1	1	protein_coding	NA	NA	NA	NA	NA	1.7895e-26	5.01615e-07	4.1077e-12	2.0158e-21	4.63763e-06	2.31358e-07
ENSMUST00000023829	ENSMUSG00000023067	Cdkn1a	3	protein_coding	NA	NA	NA	NA	NA	3.8296e-14	2.91248e-15	0.068665	1.00323e-10	1.04918e-13	0.355397
ENSMUST00000024839	ENSMUSG00000024042	Sik1	1	protein_coding	NA	NA	NA	NA	NA	3.4081e-19	7.9511e-15	3.24339e-06	3.19924e-15	2.72485e-13	0.00127747
ENSMUST00000025003	ENSMUSG00000024176	Sox8	3	protein_coding	NA	A5SS	NA	NA	NA	5.2179e-11	3.1014e-29	7.67623e-09	3.99847e-08	5.30943e-27	2.28779e-05
ENSMUST00000025025	ENSMUSG00000024190	Dusp1	3	protein_coding	NA	NA	NA	RI	NA	2.64481e-14	9.66872e-05	0.000328746	7.0935e-11	0.00049457	0.0178985
ENSMUST00000029846	ENSMUSG00000028195	Cyr61	1	protein_coding	NA	NA	NA	NA	NA	4.89579e-17	0.195429	0.00841087	2.29788e-13	0.30314	0.119522
ENSMUST00000030398	ENSMUSG00000028645	Slc2a1	5	protein_coding	NA	NA	SE	NA	MXE	3.05345e-13	0.00180569	0.200998	6.14212e-10	0.00631259	0.566213
ENSMUST00000030623	ENSMUSG00000028820	Sfpq	6	protein_coding	A3SS	NA	NA	NA	NA	4.25721e-11	3.58779e-17	0.00124633	3.50042e-08	1.58615e-15	0.0390924
ENSMUST00000031017	ENSMUSG00000029135	Fosl2	3	protein_coding	NA	NA	NA	NA	NA	3.16264e-21	1.4311e-06	1.5485e-11	7.12518e-17	1.18179e-05	5.81442e-07
ENSMUST00000032071	ENSMUSG00000030002	Dusp11	8	protein_coding	NA	NA	NA	NA	NA	7.98862e-13	1.5692e-16	0.763585	1.36346e-09	6.51546e-15	0.914033
ENSMUST00000032194	ENSMUSG00000030103	Bhlhe40	4	protein_coding	NA	NA	NA	NA	NA	3.94271e-13	7.69164e-45	0.00510678	7.56065e-10	1.52006e-41	0.0897439
ENSMUST00000033930	ENSMUSG00000031530	Dusp4	1	protein_coding	NA	NA	NA	NA	NA	9.50033e-14	0.000192869	0.011614	2.14035e-10	0.000905588	0.142482
ENSMUST00000035101	ENSMUSG00000032515	Csrnp1	1	protein_coding	NA	NA	NA	NA	NA	3.25191e-18	9.01847e-07	7.36513e-05	2.61654e-14	7.83144e-06	0.00750062
ENSMUST00000036884	ENSMUSG00000033863	Klf9	1	protein_coding	NA	NA	NA	NA	NA	7.62267e-15	1.09006e-14	0.0399401	2.29956e-11	3.68298e-13	0.275764
ENSMUST00000037029	ENSMUSG00000033960	9430020K01Rik	1	protein_coding	NA	NA	NA	NA	NA	8.92678e-13	1.39476e-34	0.090783	1.50084e-09	5.01963e-32	0.405405
ENSMUST00000038287	ENSMUSG00000034765	Dusp5	1	protein_coding	NA	NA	NA	NA	NA	6.80995e-18	0.616084	7.28947e-08	4.63206e-14	0.716682	0.000111235
ENSMUST00000039388	ENSMUSG00000034936	Arl4d	1	protein_coding	NA	NA	NA	NA	NA	6.99049e-18	3.92381e-17	2.546e-05	4.63206e-14	1.72859e-15	0.00406148
ENSMUST00000040514	ENSMUSG00000038894	Irs2	1	protein_coding	NA	NA	NA	NA	NA	6.0073e-16	8.27915e-12	3.24072e-05	2.1829e-12	1.92649e-10	0.00457493
ENSMUST00000041589	ENSMUSG00000037573	Tob1	1	protein_coding	NA	NA	NA	NA	NA	7.78256e-12	0.796664	0.337457	9.63378e-09	0.857592	0.687637
ENSMUST00000042818	ENSMUSG00000035828	Pim3	1	protein_coding	NA	NA	NA	NA	NA	2.42421e-16	1.1662e-08	0.0941057	1.0114e-12	1.55098e-07	0.411883
ENSMUST00000042970	ENSMUSG00000041695	Kcnj2	1	protein_coding	NA	NA	NA	NA	NA	7.75733e-15	9.8004e-37	0.0331607	2.29956e-11	4.77912e-34	0.251476
ENSMUST00000047906	ENSMUSG00000034640	Tiparp	3	protein_coding	A3SS	NA	NA	NA	NA	7.84329e-20	3.80604e-20	0.000912651	8.83515e-16	2.27567e-18	0.0329719
ENSMUST00000048289	ENSMUSG00000037868	Egr2	7	protein_coding	NA	NA	NA	NA	NA	2.32329e-13	4.25138e-05	0.00438556	4.84647e-10	0.000239702	0.0824184
ENSMUST00000049138	ENSMUSG00000032840	2410131K14Rik	1	protein_coding	NA	NA	NA	NA	NA	2.18622e-11	4.14642e-06	0.000979668	2.06948e-08	3.04365e-05	0.0342613
ENSMUST00000049621	ENSMUSG00000048001	Hes5	2	protein_coding	NA	NA	NA	NA	NA	8.3158e-14	2.80673e-05	0.004242	1.93958e-10	0.000166386	0.0807305
ENSMUST00000055738	ENSMUSG00000031431	Tsc22d3	6	protein_coding	NA	NA	NA	NA	NA	4.91252e-16	0.823474	0.187129	1.84459e-12	0.877264	0.550163
ENSMUST00000057859	ENSMUSG00000048285	Frmd6	1	protein_coding	NA	A5SS	NA	NA	NA	7.06299e-13	5.16722e-11	0.00218409	1.24315e-09	1.05734e-09	0.0541437
ENSMUST00000062405	ENSMUSG00000049892	Rasd1	1	protein_coding	NA	NA	NA	NA	NA	1.01461e-14	0.000189722	0.667841	2.93056e-11	0.000893043	0.874429
ENSMUST00000064922	ENSMUSG00000052837	Junb	1	protein_coding	NA	NA	NA	NA	NA	2.77221e-20	0.0657471	1.43046e-07	4.2198e-16	0.128099	0.000181051
ENSMUST00000067543	ENSMUSG00000032501	Trib1	2	protein_coding	NA	NA	NA	NA	NA	8.41648e-17	3.45546e-22	0.000891717	3.64647e-13	2.55577e-20	0.0325497
ENSMUST00000069620	ENSMUSG00000055866	Per2	2	protein_coding	NA	A5SS	NA	NA	NA	2.5996e-16	0.492965	0.485087	1.04584e-12	0.608974	0.782413
ENSMUST00000074043	ENSMUSG00000037465	Klf10	1	protein_coding	NA	NA	NA	NA	NA	3.96e-13	4.26255e-34	0.000492354	7.56065e-10	1.40397e-31	0.022937
ENSMUST00000079413	ENSMUSG00000024222	Fkbp5	6	protein_coding	NA	NA	NA	NA	NA	4.54424e-14	1.54519e-20	0.249639	1.13753e-10	9.66463e-19	0.617892
ENSMUST00000082432	ENSMUSG00000007682	Dio2	1	protein_coding	NA	NA	NA	NA	NA	2.6923e-17	5.58353e-22	0.000471771	1.44418e-13	4.01636e-20	0.0223164
ENSMUST00000083888	ENSMUSG00000065822	Snord15a	1	snoRNA	NA	NA	NA	NA	NA	1.20957e-10	0.265721	0.601674	7.87591e-08	0.383931	0.843543
ENSMUST00000091789	ENSMUSG00000041607	Mbp	16	protein_coding	NA	NA	SE	NA	MXE	4.61559e-11	3.29169e-05	0.00120755	3.66146e-08	0.000191329	0.0384476
ENSMUST00000093852	ENSMUSG00000066687	Zbtb16	1	protein_coding	NA	NA	NA	NA	NA	1.06824e-12	3.85123e-37	0.000587924	1.71904e-09	2.02722e-34	0.0254838
ENSMUST00000095759	ENSMUSG00000071341	Egr4	1	protein_coding	NA	NA	NA	NA	NA	1.70733e-15	8.99914e-10	7.41658e-09	5.88655e-12	1.49164e-08	2.28779e-05
ENSMUST00000101327	ENSMUSG00000019189	Rnf145	6	protein_coding	NA	NA	NA	NA	NA	1.15695e-13	0.00150695	0.244077	2.50627e-10	0.00540627	0.612631
ENSMUST00000102752	ENSMUSG00000007617	Homer1	11	protein_coding	NA	NA	SE	NA	NA	8.66732e-20	1.65875e-11	7.77272e-07	8.87581e-16	3.67819e-10	0.00054966
ENSMUST00000107094	ENSMUSG00000052684	Jun	1	protein_coding	NA	NA	NA	NA	NA	3.02794e-11	0.106594	4.73748e-06	2.66473e-08	0.188464	0.00157166
ENSMUST00000108229	ENSMUSG00000028248	Pnisr	13	protein_coding	A3SS	NA	SE	RI	NA	3.5124e-17	0.800696	0.77284	1.79844e-13	0.86051	0.91808
ENSMUST00000113028	ENSMUSG00000045414	1190002N15Rik	1	protein_coding	NA	NA	NA	NA	NA	4.59087e-12	3.75939e-21	0.000415236	6.13037e-09	2.47649e-19	0.0206419
ENSMUST00000117721	ENSMUSG00000021327	Zkscan3	6	protein_coding	A3SS	NA	NA	NA	NA	1.04614e-10	7.9291e-06	0.127113	7.15247e-08	5.43629e-05	0.46821
ENSMUST00000119013	ENSMUSG00000084390	Gm15425	1	processed_pseudogene	NA	NA	NA	NA	NA	1.14195e-14	4.46058e-20	0.0307455	3.2159e-11	2.65154e-18	0.241568
ENSMUST00000126280	ENSMUSG00000024163	Mapk8ip3	21	retained_intron	A3SS	A5SS	SE	RI	NA	4.82482e-11	0.358236	0.19631	3.77428e-08	0.480334	0.561229
ENSMUST00000126381	ENSMUSG00000033685	Ucp2	11	retained_intron	A3SS	NA	NA	RI	NA	2.19149e-15	0.0141145	0.80801	7.26068e-12	0.036159	0.931494
ENSMUST00000126534	ENSMUSG00000033685	Ucp2	11	protein_coding	A3SS	NA	NA	RI	NA	1.99129e-11	0.253878	0.25306	1.95642e-08	0.370993	0.620985
ENSMUST00000127492	ENSMUSG00000055407	Map6	9	protein_coding	NA	NA	SE	NA	NA	8.2142e-12	1.05075e-12	0.000118167	9.84358e-09	2.78829e-11	0.00976599
ENSMUST00000128851	ENSMUSG00000030795	Fus	16	retained_intron	A3SS	NA	SE	RI	NA	2.26763e-17	1.48849e-08	0.713897	1.2772e-13	1.9326e-07	0.89354
ENSMUST00000129577	ENSMUSG00000026034	Clk1	13	retained_intron	NA	A5SS	SE	RI	NA	9.70717e-13	1.61827e-14	0.985274	1.60805e-09	5.37415e-13	0.994997
ENSMUST00000131043	ENSMUSG00000086040	Wipf3	6	retained_intron	NA	NA	SE	NA	NA	2.15554e-11	0.000271851	0.37425	2.05774e-08	0.00122013	0.713181
ENSMUST00000135243	ENSMUSG00000036427	Gpi1	11	retained_intron	NA	NA	NA	NA	NA	2.56807e-15	8.05594e-08	0.0349916	8.26524e-12	8.96887e-07	0.258268
ENSMUST00000136387	ENSMUSG00000071337	Tia1	28	retained_intron	A3SS	A5SS	SE	RI	MXE	1.18708e-10	1.68879e-06	0.0732442	7.7744e-08	1.36909e-05	0.366419
ENSMUST00000137596	ENSMUSG00000027993	Trim2	19	retained_intron	A3SS	NA	NA	RI	NA	4.08024e-14	0.179821	0.334207	1.0446e-10	0.284008	0.684961
ENSMUST00000141218	ENSMUSG00000019970	Sgk1	13	retained_intron	NA	NA	NA	NA	NA	7.25425e-13	1.08598e-07	0.00379957	1.25717e-09	1.17378e-06	0.075807
ENSMUST00000142688	ENSMUSG00000049252	Lrp1b	12	protein_coding	A3SS	NA	SE	NA	NA	4.50944e-11	4.30236e-11	0.290891	3.66146e-08	8.91216e-10	0.653759
ENSMUST00000143129	ENSMUSG00000073274	Gm14636	2	processed_transcript	NA	NA	NA	NA	NA	1.68014e-11	0.0079474	0.0616187	1.72178e-08	0.0224046	0.338409
ENSMUST00000143606	ENSMUSG00000056763	Cspp1	27	retained_intron	NA	A5SS	SE	NA	NA	1.12819e-11	0.981234	0.291427	1.25828e-08	0.987687	0.65414
ENSMUST00000143918	ENSMUSG00000057738	Sptan1	16	retained_intron	NA	NA	SE	RI	NA	5.85539e-12	5.4201e-10	0.493812	7.41108e-09	9.38014e-09	0.787112
ENSMUST00000144016	ENSMUSG00000015090	Ptgds	5	retained_intron	NA	A5SS	NA	NA	NA	2.89432e-12	0.584009	0.0100544	4.17992e-09	0.689294	0.131942
ENSMUST00000147545	ENSMUSG00000048701	Ccdc6	4	protein_coding	NA	NA	NA	NA	NA	1.3472e-11	1.43898e-07	0.000219852	1.45323e-08	1.5135e-06	0.0141356
ENSMUST00000147610	ENSMUSG00000025512	Chid1	9	retained_intron	NA	NA	NA	NA	NA	7.71328e-14	1.32645e-06	0.919427	1.84866e-10	1.10509e-05	0.971556
ENSMUST00000151951	ENSMUSG00000030207	Fam234b	5	retained_intron	NA	NA	NA	NA	NA	2.53399e-11	0.741756	0.483054	2.33971e-08	0.816405	0.781328
ENSMUST00000153056	ENSMUSG00000021134	Srsf5	12	retained_intron	A3SS	A5SS	NA	RI	NA	1.90081e-24	1.73484e-12	0.287075	7.1373e-20	4.47602e-11	0.650797
ENSMUST00000155318	ENSMUSG00000020674	Pxdn	6	retained_intron	NA	NA	SE	NA	NA	1.05406e-11	1.0101e-05	0.0413339	1.20152e-08	6.73773e-05	0.280447
ENSMUST00000162002	ENSMUSG00000024109	Nrxn1	26	retained_intron	NA	A5SS	SE	NA	NA	3.43197e-11	3.52554e-21	0.254886	2.90675e-08	2.32925e-19	0.622602
ENSMUST00000164104	ENSMUSG00000092090	Gm3294	1	lincRNA	NA	NA	NA	NA	NA	4.61524e-11	0.00454653	0.0237115	3.66146e-08	0.0139364	0.210903
ENSMUST00000165033	ENSMUSG00000038418	Egr1	2	protein_coding	NA	NA	NA	RI	NA	3.32557e-16	1.12902e-11	0.0127161	1.29176e-12	2.5724e-10	0.150078
ENSMUST00000167053	ENSMUSG00000039716	Dock3	11	retained_intron	A3SS	NA	SE	NA	NA	8.437e-14	0.00143209	0.0400321	1.93958e-10	0.0051753	0.276061
ENSMUST00000167323	ENSMUSG00000090698	Apold1	1	protein_coding	NA	NA	NA	NA	NA	1.72448e-15	0.182096	0.0551465	5.88655e-12	0.286883	0.321635
ENSMUST00000173672	ENSMUSG00000092274	Neat1	3	lincRNA	NA	NA	NA	NA	NA	7.69718e-17	0.0776837	0.0140833	3.46823e-13	0.146481	0.159088
ENSMUST00000182560	ENSMUSG00000002107	Celf2	28	retained_intron	A3SS	A5SS	SE	RI	NA	1.71513e-13	2.6759e-19	0.00523921	3.64534e-10	1.45759e-17	0.0910064
ENSMUST00000183191	ENSMUSG00000098061	Gm26945	1	lincRNA	NA	NA	NA	NA	NA	3.37147e-20	2.96176e-07	0.159493	4.2198e-16	2.89384e-06	0.515745
ENSMUST00000184255	ENSMUSG00000099104	Gm17087	2	translated_processed_pseudogene	NA	NA	NA	NA	NA	1.18318e-10	5.54959e-14	0.0193945	7.7744e-08	1.73746e-12	0.189432
ENSMUST00000185616	ENSMUSG00000025964	Adam23	12	retained_intron	NA	NA	SE	NA	MXE	1.22036e-11	9.73085e-23	0.00196501	1.33464e-08	7.68682e-21	0.0507918
ENSMUST00000187605	ENSMUSG00000056211	R3hdm1	16	retained_intron	NA	NA	SE	RI	NA	2.98395e-11	1.69462e-05	2.11002e-05	2.6467e-08	0.000106685	0.00367364
ENSMUST00000192140	ENSMUSG00000103038	Gm37124	1	TEC	NA	NA	NA	NA	NA	7.8474e-11	0.431675	0.178505	5.66653e-08	0.551635	0.539902
ENSMUST00000194138	ENSMUSG00000097451	Rian	19	TEC	NA	A5SS	SE	RI	NA	2.24945e-12	0.811925	0.343188	3.37856e-09	0.868683	0.691744
ENSMUST00000194534	ENSMUSG00000104339	C130089K02Rik	1	TEC	NA	NA	NA	NA	NA	1.93261e-11	2.82672e-13	0.281777	1.92655e-08	8.07963e-12	0.646059
ENSMUST00000194923	ENSMUSG00000104132	Gm36952	1	TEC	NA	NA	NA	NA	NA	9.33224e-11	6.16837e-06	0.564006	6.48913e-08	4.33897e-05	0.82563
ENSMUST00000195025	ENSMUSG00000103220	Gm37728	1	TEC	NA	NA	NA	NA	NA	3.11413e-20	7.35054e-06	0.359499	4.2198e-16	5.08168e-05	0.70363
ENSMUST00000195237	ENSMUSG00000103047	Gm37310	1	TEC	NA	NA	NA	NA	NA	1.05926e-12	0.604258	0.316734	1.71904e-09	0.706697	0.671794
ENSMUST00000196287	ENSMUSG00000104814	Gm42979	1	TEC	NA	NA	NA	NA	NA	1.34387e-12	0.00752811	0.229714	2.10252e-09	0.0213934	0.598933
ENSMUST00000196343	ENSMUSG00000028134	Ptbp2	13	retained_intron	NA	NA	NA	NA	NA	5.45312e-11	0.211144	0.392488	4.12263e-08	0.32166	0.726242
ENSMUST00000196431	ENSMUSG00000106448	Gm43486	1	TEC	NA	NA	NA	NA	NA	4.65339e-18	4.68314e-08	0.00616087	3.49457e-14	5.49231e-07	0.100303
ENSMUST00000196998	ENSMUSG00000031229	Atrx	27	retained_intron	A3SS	A5SS	SE	NA	NA	4.36932e-12	0.155275	0.362261	5.92995e-09	0.253477	0.705239
ENSMUST00000197044	ENSMUSG00000029614	Rpl6	8	retained_intron	NA	NA	NA	NA	NA	1.4708e-10	2.39835e-06	0.377085	9.41364e-08	1.86939e-05	0.715338
ENSMUST00000197129	ENSMUSG00000105233	Gm20568	1	processed_pseudogene	NA	NA	NA	NA	NA	5.08016e-11	0.978348	0.0544495	3.91959e-08	0.985724	0.31977
ENSMUST00000197342	ENSMUSG00000039735	Fnbp1l	5	retained_intron	NA	NA	NA	NA	NA	7.32094e-14	4.89695e-08	0.93108	1.79277e-10	5.72222e-07	0.975267
ENSMUST00000197548	ENSMUSG00000106001	Gm42826	1	TEC	NA	NA	NA	NA	NA	3.11163e-11	1.77937e-06	0.719685	2.69821e-08	1.43458e-05	0.895795
ENSMUST00000197850	ENSMUSG00000032482	Cspg5	5	protein_coding	NA	NA	NA	NA	NA	2.51632e-12	6.80092e-11	0.0331594	3.68121e-09	1.3651e-09	0.251476
ENSMUST00000198757	ENSMUSG00000027797	Dclk1	15	retained_intron	A3SS	A5SS	NA	NA	NA	2.45504e-14	0.127844	0.0591865	6.74515e-11	0.217639	0.332
ENSMUST00000199134	ENSMUSG00000044365	Cxxc4	5	retained_intron	NA	NA	NA	RI	NA	5.50758e-13	1.36275e-08	0.00332587	1.00066e-09	1.78825e-07	0.0699851
ENSMUST00000200114	ENSMUSG00000059921	Unc5c	8	retained_intron	NA	NA	SE	NA	NA	9.69558e-14	5.7082e-09	0.113396	2.14151e-10	8.06277e-08	0.446423
ENSMUST00000200956	ENSMUSG00000107352	Gm43660	1	lincRNA	NA	NA	NA	NA	NA	1.99731e-11	0.295565	0.0353937	1.95642e-08	0.41662	0.25972
ENSMUST00000201368	ENSMUSG00000029106	Add1	15	retained_intron	A3SS	A5SS	SE	NA	NA	3.95562e-13	0.00731173	0.0664212	7.56065e-10	0.0208764	0.34999
ENSMUST00000202425	ENSMUSG00000107148	Gm42888	1	TEC	NA	NA	NA	NA	NA	1.35459e-11	5.36471e-35	7.7582e-07	1.45323e-08	2.0279e-32	0.00054966
ENSMUST00000202926	ENSMUSG00000106858	Gm43844	1	TEC	NA	NA	NA	NA	NA	1.0843e-10	9.25217e-05	0.183453	7.31387e-08	0.000476162	0.54588
ENSMUST00000203341	ENSMUSG00000030275	Etnk1	4	retained_intron	NA	NA	NA	NA	NA	8.77529e-11	2.35552e-12	0.324059	6.13976e-08	5.97075e-11	0.677602
ENSMUST00000204013	ENSMUSG00000029817	Tra2a	5	retained_intron	NA	A5SS	SE	NA	NA	9.76296e-21	0.0115741	0.0559236	1.83293e-16	0.0307082	0.323624
