# Supplementary material for: Expression of alternatively spliced variants of the Dclk1 gene is regulated by psychotropic drugs
Source: BMC Neurosci. 2018 Sep 12;19:55. doi: 10.1186/s12868-018-0458-4 (PMC6134793; doi:10.1186/s12868-018-0458-4)
Supplement: Supplementary file 4 — Additional file 4. RNA-seq results from two-way ANOVA for all Dclk1 isoforms reported in Ensembl gene database (GRCm38.p5/mm10). For each transcript, a fold change over control, p-value and FDR for drug and tissue factors and all the interactions are presented. [file 12868_2018_458_MOESM4_ESM.xlsx]

## Sheet: Dclk1_transcripts
	Ensembl.Transcript.ID	Ensembl.Gene.ID	MGI.symbol	Chromosome.Name	Transcript.Start..bp.	Transcript.End..bp.	Strand	Transcript.count	Transcript.type	A3SS	A5SS	SE	RI	MXE	Pfam.ID	SUPERFAMILY.ID	NAc_mean	SAL_mean_NAc	HAL_mean_NAc	HAL_log.FC._NAc	HAL_ttest_pvalue_NAc	HAL_ttest_fdr_NAc	HAL_NAc_significant	RIS_mean_NAc	RIS_log.FC._NAc	RIS_ttest_pvalue_NAc	RIS_ttest_fdr_NAc	RIS_NAc_significant	MIA_mean_NAc	MIA_log.FC._NAc	MIA_ttest_pvalue_NAc	MIA_ttest_fdr_NAc	MIA_NAc_significant	WEN_mean_NAc	WEN_log.FC._NAc	WEN_ttest_pvalue_NAc	WEN_ttest_fdr_NAc	WEN_NAc_significant	MET_mean_NAc	MET_log.FC._NAc	MET_ttest_pvalue_NAc	MET_ttest_fdr_NAc	MET_NAc_significant	KET_mean_NAc	KET_log.FC._NAc	KET_ttest_pvalue_NAc	KET_ttest_fdr_NAc	KET_NAc_significant	PFC_mean
Dclk1	ENSMUST00000054237	ENSMUSG00000027797	Dclk1	3	55242526	55539064	1	15	protein_coding	A3SS	A5SS	NA	NA	NA	PF03607;PF00069;PF03607;PF00069	SSF89837;SSF89837;SSF56112;SSF56112	1.03407	0.992352	1.29999	0.389581	0.532832	0.758255	NO	3.07932	1.63369	0.116293	0.673931	NO	0.278635	-1.83247	0.836983	0.951283	NO	0.401266	-1.30629	0.935169	0.981531	NO	1.22723	0.306482	0.598792	0.821287	NO	0.00145391	-9.41477	0.505193	0.822106	NO	7.62599
Cpg16	ENSMUST00000070418	ENSMUSG00000027797	Dclk1	3	55461758	55539064	1	15	protein_coding	A3SS	A5SS	NA	NA	NA	PF00069	SSF56112	18.0083	16.7214	18.2039	0.122552	0.218487	0.668241	NO	16.7683	0.00404079	0.992072	0.997225	NO	20.8764	0.320179	0.00914822	0.31444	NO	16.8913	0.0145804	0.856558	0.957609	NO	16.5746	-0.0127259	0.938033	0.978726	NO	21.3087	0.349746	0.00537215	0.324832	NO	18.6265
Dcl	ENSMUST00000167204	ENSMUSG00000027797	Dclk1	3	55242526	55471316	1	15	protein_coding	A3SS	A5SS	NA	NA	NA	PF03607	SSF89837	5.2715	5.69701	7.38359	0.374118	0.0971956	0.668241	NO	4.96471	-0.198494	0.315017	0.693802	NO	4.12779	-0.464833	0.0596006	0.485389	NO	3.41521	-0.73823	0.00783734	0.379304	NO	5.98257	0.0705614	0.661087	0.855594	NO	4.90407	-0.216227	0.265257	0.708178	NO	9.91812
	ENSMUST00000196745	ENSMUSG00000027797	Dclk1	3	55242364	55539068	1	15	protein_coding	A3SS	A5SS	NA	NA	NA	PF00069;PF03607;PF00069;PF03607	SSF89837;SSF89837;SSF56112;SSF56112	0.313482	0.27928	0.606166	1.118	0.105496	0.668241	NO	0.380903	0.447714	0.721635	0.871846	NO	0.234646	-0.251225	0.909117	0.975223	NO	0.341293	0.2893	0.707929	0.905601	NO	0.18652	-0.582382	0.642445	0.845675	NO	0.199766	-0.4834	0.702521	0.905216	NO	1.01234
	ENSMUST00000197870	ENSMUSG00000027797	Dclk1	3	55354134	55477919	1	15	processed_transcript	A3SS	A5SS	NA	NA	NA	NA	NA	0.460836	0.597581	0.203119	-1.55681	0.196803	0.668241	NO	0.108859	-2.45667	0.0944217	0.673931	NO	0.386892	-0.627204	0.56516	0.84241	NO	0.508009	-0.23428	0.88287	0.965353	NO	0.266009	-1.16766	0.295923	0.727116	NO	1.01864	0.769439	0.194701	0.652323	NO	4.91934
	ENSMUST00000198154	ENSMUSG00000027797	Dclk1	3	55247279	55256391	1	15	retained_intron	A3SS	A5SS	NA	NA	NA	NA	NA	2.21257	2.28605	3.25751	0.510911	0.514126	0.746054	NO	2.87673	0.331571	0.410151	0.727212	NO	0.807911	-1.50059	0.18451	0.625163	NO	1.30036	-0.813945	0.45911	0.81416	NO	2.7164	0.248837	0.916363	0.970491	NO	2.16956	-0.0754573	0.956968	0.988413	NO	8.95733
	ENSMUST00000198412	ENSMUSG00000027797	Dclk1	3	55461899	55536552	1	15	protein_coding	A3SS	A5SS	NA	NA	NA	PF00069	SSF56112	1.96726	2.16157	2.19656	0.0231685	0.883467	0.951563	NO	1.07234	-1.01132	0.197709	0.673931	NO	1.15399	-0.905443	0.217588	0.651796	NO	2.8556	0.401717	0.894587	0.968846	NO	1.45494	-0.571117	0.405677	0.751946	NO	2.68149	0.31096	0.619626	0.87179	NO	5.73488
Cpg16	ENSMUST00000198437	ENSMUSG00000027797	Dclk1	3	55461916	55536551	1	15	protein_coding	A3SS	A5SS	NA	NA	NA	PF00069	SSF56112	32.8018	31.9056	35.3117	0.146335	0.0204224	0.668241	NO	32.3553	0.0201924	0.69379	0.8565	NO	31.8029	-0.0046536	0.904947	0.974056	NO	30.4532	-0.0672193	0.34401	0.750659	NO	32.2375	0.0149268	0.803861	0.925659	NO	36.4425	0.191809	0.0203513	0.425206	NO	28.8047
RI	ENSMUST00000198757	ENSMUSG00000027797	Dclk1	3	55450973	55480552	1	15	retained_intron	A3SS	A5SS	NA	NA	NA	NA	NA	6.28887	5.27263	6.07829	0.205143	0.0290059	0.668241	NO	7.4032	0.489627	0.00170096	0.449527	NO	9.91714	0.911403	2.80356e-06	0.0116671	Yes	6.26061	0.247782	0.0135172	0.409798	NO	4.70111	-0.165519	0.0725593	0.716058	NO	5.40538	0.0358726	0.645356	0.882657	NO	5.95266
	ENSMUST00000198821	ENSMUSG00000027797	Dclk1	3	55527879	55534312	1	15	processed_transcript	A3SS	A5SS	NA	NA	NA	NA	NA	0.742536	0.701263	1.01471	0.533039	0.608621	0.806146	NO	0.568435	-0.30296	0.658087	0.836548	NO	1.23694	0.818745	0.265661	0.691691	NO	0.534659	-0.391338	0.743375	0.919333	NO	0.509764	-0.460125	0.524563	0.777	NO	0.673257	-0.0587982	0.993867	0.998545	NO	1.03412
	ENSMUST00000199169	ENSMUSG00000027797	Dclk1	3	55461916	55517200	1	15	protein_coding	A3SS	A5SS	NA	NA	NA	PF00069	SSF56112	7.33718	6.05716	8.47062	0.483826	0.0237713	0.668241	NO	9.0391	0.577539	0.0144842	0.673931	NO	8.06145	0.412399	0.0467947	0.45887	NO	5.4154	-0.161572	0.475408	0.821993	NO	9.07233	0.582833	0.00649407	0.716058	NO	6.52419	0.107158	0.493416	0.822106	NO	5.58673
Carp	ENSMUST00000199585	ENSMUSG00000027797	Dclk1	3	55461728	55471318	1	15	protein_coding	A3SS	A5SS	NA	NA	NA			6.1583	3.6991	3.94451	0.0926727	0.934912	0.974252	NO	7.74022	1.0652	0.00718907	0.644841	NO	12.7447	1.78465	0.000284536	0.110726	NO	7.44247	1.00861	0.00920484	0.390752	NO	4.04648	0.129492	0.59472	0.81887	NO	5.94984	0.685678	0.0465847	0.488344	NO	1.20344
	ENSMUST00000199702	ENSMUSG00000027797	Dclk1	3	55461916	55535135	1	15	protein_coding	A3SS	A5SS	NA	NA	NA	PF00069	SSF56112	8.87816	9.09234	13.1457	0.531867	0.174005	0.668241	NO	11.804	0.376558	0.166439	0.673931	NO	6.47582	-0.489588	0.158682	0.611595	NO	5.59026	-0.701734	0.0578464	0.504047	NO	7.87592	-0.207203	0.491901	0.767367	NO	7.94887	-0.193901	0.615134	0.870293	NO	10.2884
	ENSMUST00000200348	ENSMUSG00000027797	Dclk1	3	55247071	55247483	1	15	protein_coding	A3SS	A5SS	NA	NA	NA	PF03607	SSF89837	2.02307	1.76877	3.17258	0.842914	0.478111	0.742567	NO	2.05884	0.219089	0.840706	0.931564	NO	1.72317	-0.0376806	0.795218	0.935327	NO	1.33338	-0.407658	0.662494	0.888359	NO	2.52331	0.512573	0.374947	0.738871	NO	1.83575	0.0536303	0.815297	0.945602	NO	8.50436
	ENSMUST00000200352	ENSMUSG00000027797	Dclk1	3	55461972	55522282	1	15	protein_coding	A3SS	A5SS	NA	NA	NA	PF00069	SSF56112	7.7554	6.76145	6.83104	0.0147742	0.815641	0.919039	NO	8.28995	0.294032	0.0962347	0.673931	NO	7.0642	0.0631951	0.649731	0.878831	NO	7.95961	0.235366	0.137357	0.606138	NO	9.83036	0.539913	0.00897999	0.716058	NO	8.54518	0.337779	0.063922	0.520627	NO	5.84781
		FPKM < 1
		not described
[truncated: 38 more columns]
