# Supplementary material for: Expression of alternatively spliced variants of the Dclk1 gene is regulated by psychotropic drugs
Source: BMC Neurosci. 2018 Sep 12;19:55. doi: 10.1186/s12868-018-0458-4 (PMC6134793; doi:10.1186/s12868-018-0458-4)
Supplement: Supplementary file 5 — Additional file 5. Table summarizing the RNA-seq re-analysis for Dclk1 locus with Dclk1-m variant added. The first sheet presents the results from one-way ANOVA for NAc, the second sheet for PFCx. For each transcript, a fold change over control, p-value and FDR for drug is presented. [file 12868_2018_458_MOESM5_ESM.xlsx]

## Sheet: NAc_Dclk1m
		tracking_id	p.value_RIS	p.fdr_RIS	fold_RIS	se_RIS	p.value_HAL	p.fdr_HAL	fold_HAL	se_HAL	p.value_MET	p.fdr_MET	fold_MET	se_MET	p.value_KET	p.fdr_KET	fold_KET	se_KET	p.value_WEN	p.fdr_WEN	fold_WEN	se_WEN	p.value_MIA	p.fdr_MIA	fold_MIA	se_MIA	anova	anova.fdr
Dclk1-m	16	CUFF.5.4	0.000357416	0.00893541	0.542	0.075	0.000193285	0.00483212	0.271	0.034	0.0635509	0.397193	-0.08	0.035	0.00024531	0.00424706	0.18	0.023	0.00517342	0.0672545	0.174	0.041	1.047e-07	2.7224e-06	0.862	0.029	1.97229e-12	5.12794e-11
	25	ENSMUST00000197139	0.861035	0.907602	-0.004	0.022	0.292706	0.960223	0.065	0.056	0.355918	0.92411	-0.017	0.017	0.00040012	0.00424706	0.822	0.116	0.276972	0.771327	0.097	0.081	0.357988	0.677202	0.108	0.109	4.35925e-10	5.66703e-09
	17	ENSMUST00000196362	0.0158709	0.198386	-0.347	0.104	0.178829	0.857279	-0.189	0.124	0.63296	0.92411	-0.074	0.146	0.00101817	0.00636355	0.473	0.08	0.986344	0.998665	-0.002	0.116	0.898992	0.958651	-0.014	0.105	1.73897e-05	9.214e-05
	22	ENSMUST00000200221	0.413478	0.738354	0.137	0.156	0.474959	0.978961	0.137	0.18	0.90516	0.974475	-0.023	0.185	0.0642554	0.123568	0.355	0.157	0.401633	0.785256	0.053	0.059	0.000307472	0.00399713	0.583	0.079	1.08409e-05	9.214e-05
	23	ENSMUST00000197563	0.291362	0.738354	0.153	0.133	0.307271	0.960223	0.144	0.129	0.467148	0.92411	0.098	0.126	0.00821352	0.0410676	0.43	0.111	0.217458	0.706739	0.124	0.09	0.00167415	0.0145093	0.521	0.097	1.77192e-05	9.214e-05
	21	ENSMUST00000199764	0.363734	0.738354	-0.242	0.247	0.978961	0.978961	0.006	0.223	0.576355	0.92411	0.13	0.22	0.027787	0.0779409	0.564	0.195	0.564819	0.832807	-0.11	0.18	0.0645498	0.239756	-0.203	0.09	0.00299149	0.011138
	26	ENSMUST00000198856	0.902872	0.907602	-0.032	0.251	0.93869	0.978961	0.018	0.219	0.61511	0.92411	0.112	0.212	0.0896401	0.160072	0.427	0.211	0.124188	0.603689	0.119	0.066	0.872188	0.958651	0.019	0.111	0.00299868	0.011138
	11	ENSMUST00000199169	0.0403296	0.33608	0.455	0.174	0.0481359	0.601699	0.353	0.143	0.00671265	0.0839081	0.462	0.114	0.249748	0.328616	0.149	0.117	0.9781	0.998665	0.008	0.264	0.0410114	0.177716	0.568	0.219	0.00591631	0.0192114
	18	ENSMUST00000196877	0.26654	0.738354	-0.219	0.179	0.649255	0.978961	-0.094	0.196	0.0552752	0.397193	-0.275	0.116	0.103948	0.173246	0.438	0.229	0.338362	0.771327	0.213	0.205	0.804712	0.951023	0.061	0.236	0.00665009	0.0192114
Cpg16	9	ENSMUST00000070418	0.88571	0.907602	0.04	0.269	0.78876	0.978961	0.073	0.26	0.584073	0.92411	0.135	0.234	0.0311764	0.0779409	0.608	0.217	0.0342217	0.296588	0.131	0.048	0.0313359	0.177716	0.352	0.126	0.0119831	0.0311562
Dcl	2	ENSMUST00000167204	0.492612	0.769706	0.094	0.129	0.156205	0.857279	0.314	0.194	0.000215493	0.00538732	0.638	0.081	0.000509647	0.00424706	0.619	0.092	0.891233	0.998665	0.017	0.119	0.950144	0.958651	0.014	0.221	0.015107	0.0351536
Carp	8	ENSMUST00000199585	0.354664	0.738354	0.199	0.199	0.953841	0.978961	0	0	0.526621	0.92411	0	0	0.391047	0.444371	0	0	0.355997	0.771327	0.001	0.001	0.0387223	0.177716	0.586	0.222	0.0162247	0.0351536
Cpg16	13	ENSMUST00000198437	0.488272	0.769706	0.044	0.059	0.0843277	0.702731	0.135	0.065	0.434129	0.92411	0.053	0.063	0.0165436	0.0689316	0.255	0.077	0.975998	0.998665	0.003	0.086	0.738717	0.914603	0.037	0.106	0.0237512	0.0475024
	12	ENSMUST00000199702	0.653249	0.90729	0.159	0.336	0.582544	0.978961	0.248	0.427	0.289581	0.92411	-0.494	0.425	0.184041	0.255612	-0.493	0.328	0.162532	0.603689	-0.473	0.297	0.424789	0.736302	-0.239	0.279	0.0262982	0.0488396
	19	ENSMUST00000179544	NA	NA	0	0	NA	NA	0	0	NA	NA	0	0	NA	NA	0	0	0.517196	0.832807	1.934	2.811	0.355918	0.677202	-1.802	1.802	0.0384751	0.0666903
Dclk1	3	ENSMUST00000054237	0.708693	0.907602	0.295	0.752	0.846334	0.978961	-0.205	1.015	0.360979	0.92411	-0.873	0.883	0.0209922	0.0749722	-2.273	0.732	0.156672	0.603689	-0.5	0.309	0.600848	0.822213	-0.413	0.748	0.062125	0.100953
	6	ENSMUST00000197870	0.308786	0.738354	-0.67	0.602	0.930843	0.978961	-0.074	0.815	0.758076	0.92411	-0.239	0.741	0.0387576	0.0807451	1.247	0.473	0.579323	0.832807	-0.234	0.4	0.182334	0.47407	-0.795	0.527	0.0864245	0.132179
	24	ENSMUST00000082970	0.355918	0.738354	-1.091	1.091	0.953027	0.978961	0.099	1.614	0.974475	0.974475	0.053	1.58	0.182455	0.255612	2.446	1.623	4.0374e-06	0.000104973	-5.449	0.344	0.129967	0.422392	-2.775	1.582	0.149655	0.216168
	15	ENSMUST00000198821	0.904394	0.907602	0.079	0.627	0.416159	0.978961	0.566	0.648	0.969161	0.974475	-0.025	0.621	0.0354377	0.0805403	1.08	0.399	0.31184	0.771327	-0.402	0.364	0.553725	0.799825	0.289	0.462	0.179844	0.246102
	1	ENSMUST00000196745	0.907602	0.907602	0.063	0.522	0.205747	0.857279	0.553	0.39	0.667717	0.92411	-0.191	0.424	0.361214	0.430016	0.502	0.508	0.60859	0.832807	0.197	0.364	0.507033	0.778494	0.205	0.29	0.200955	0.261241
	14	ENSMUST00000200352	0.380757	0.738354	0.205	0.216	0.707163	0.978961	-0.133	0.339	0.102359	0.511796	0.422	0.219	0.270128	0.33766	0.258	0.212	0.0747536	0.485899	0.25	0.116	0.26299	0.621614	0.138	0.112	0.288131	0.356734
RI	7	ENSMUST00000198757	0.402538	0.738354	0.202	0.224	0.835181	0.978961	0.061	0.28	0.724528	0.92411	0.084	0.226	0.030073	0.0779409	0.665	0.235	0.42283	0.785256	0.088	0.102	0.655273	0.851855	0.182	0.387	0.417508	0.493419
	20	ENSMUST00000082652	0.796149	0.907602	-0.586	2.169	0.896736	0.978961	0.343	2.535	0.876855	0.974475	-0.365	2.259	0.836997	0.836997	0.439	2.042	0.909837	0.998665	0.265	2.247	0.14684	0.424205	-2.563	1.539	0.567276	0.641268
	10	ENSMUST00000198412	0.0581879	0.363674	-1.418	0.607	0.452534	0.978961	-0.394	0.49	0.132646	0.552694	-1.226	0.705	0.182917	0.255612	-0.703	0.467	0.998665	0.998665	-0.002	0.951	0.364647	0.677202	-0.888	0.905	0.671392	0.727342
	4	ENSMUST00000200348	0.558623	0.821505	-0.583	0.941	0.902757	0.978961	-0.14	1.099	0.776252	0.92411	0.172	0.578	0.550093	0.573014	-0.366	0.577	0.525293	0.832807	-0.308	0.457	0.958651	0.958651	0.022	0.407	0.825016	0.825016
	5	ENSMUST00000198154	0.357374	0.738354	-0.352	0.353	0.695077	0.978961	-0.224	0.544	0.445548	0.92411	-0.741	0.908	0.524662	0.570284	0.285	0.421	0.812789	0.998665	-0.111	0.449	0.509016	0.778494	-0.511	0.728	0.805967	0.825016

## Sheet: PFCx_Dclk1m
		tracking_id	p.value_RIS	p.fdr_RIS	fold_RIS	se_RIS	p.value_HAL	p.fdr_HAL	fold_HAL	se_HAL	p.value_MET	p.fdr_MET	fold_MET	se_MET	p.value_KET	p.fdr_KET	fold_KET	se_KET	p.value_WEN	p.fdr_WEN	fold_WEN	se_WEN	p.value_MIA	p.fdr_MIA	fold_MIA	se_MIA	anova	anova.fdr
Dclk1-m	16	CUFF.5.4	0.00186709	0.0242722	0.338	0.064	0.0528292	0.640422	0.122	0.051	0.0691008	0.25666	0.094	0.043	0.0456938	0.237608	0.102	0.041	0.235189	0.679435	-0.074	0.056	2.61148e-05	0.000678984	0.679	0.059	7.91497e-10	2.05789e-08
	22	ENSMUST00000200221	0.295883	0.591765	0.089	0.078	0.325364	0.777306	-0.066	0.062	0.04203	0.218556	0.19	0.074	0.698623	0.789748	-0.041	0.1	0.176674	0.642549	-0.145	0.095	0.00487409	0.0633631	0.344	0.079	9.08772e-05	0.0011814
	23	ENSMUST00000197563	0.560799	0.729389	-0.051	0.083	0.889249	0.963353	-0.024	0.165	0.0104257	0.135534	0.238	0.065	0.119302	0.497626	-0.128	0.071	0.902625	0.94493	-0.013	0.1	0.0227653	0.175395	0.275	0.09	0.00895183	0.0763472
	26	ENSMUST00000198856	0.424965	0.690568	-0.214	0.25	0.39096	0.777306	-0.236	0.255	0.747017	0.844188	-0.099	0.292	0.828246	0.861375	0.055	0.244	0.00146347	0.0380503	-0.256	0.046	0.0578635	0.200196	-0.295	0.126	0.0117457	0.0763472
	5	ENSMUST00000198154	0.628854	0.743191	-0.088	0.172	0.433234	0.777306	0.176	0.209	0.079849	0.259509	-0.484	0.23	0.248258	0.702487	-0.423	0.331	0.197707	0.642549	0.646	0.446	0.322567	0.526862	0.507	0.47	0.0160512	0.0834662
	20	ENSMUST00000082652	0.136657	0.394468	-2.817	1.64	0.9273	0.964392	0.083	0.87	0.831629	0.864894	0.19	0.854	0.0323887	0.210526	-4.076	1.471	0.900377	0.94493	0.231	1.765	0.206585	0.427539	-2.328	1.644	0.0401965	0.174185
	6	ENSMUST00000197870	0.900466	0.900466	0.078	0.601	0.635946	0.790689	0.274	0.55	0.654848	0.792537	0.29	0.616	0.525186	0.718675	-0.403	0.598	0.988651	0.988651	-0.004	0.27	0.159201	0.413924	-1.481	0.922	0.0868521	0.320559
	14	ENSMUST00000200352	0.778031	0.809153	0.082	0.277	0.187172	0.777306	0.272	0.183	0.0577131	0.25009	0.455	0.194	0.416588	0.702487	0.242	0.278	0.605814	0.94493	-0.088	0.161	0.0583555	0.200196	0.423	0.181	0.0986334	0.320559
Dcl	2	ENSMUST00000167204	0.0294572	0.200219	0.324	0.114	0.0738949	0.640422	0.347	0.16	0.00381475	0.0991836	0.659	0.144	0.0229673	0.19905	0.444	0.146	0.0250484	0.235326	-0.261	0.088	0.0620485	0.200196	-0.213	0.093	0.131524	0.363034
	10	ENSMUST00000198412	0.104131	0.394468	-1.691	0.883	0.485661	0.789199	-0.531	0.715	0.102238	0.26582	-1.415	0.734	0.68665	0.789748	-0.199	0.471	0.278941	0.711835	1.179	0.991	0.487439	0.633671	0.756	1.022	0.145542	0.363034
	11	ENSMUST00000199169	0.775272	0.809153	0.086	0.287	0.609486	0.790689	0.168	0.312	0.221454	0.442909	0.392	0.287	0.95511	0.95511	-0.019	0.332	0.724189	0.94493	0.081	0.218	0.0692988	0.200196	0.554	0.251	0.177262	0.363034
Cpg	13	ENSMUST00000198437	0.0308029	0.200219	0.402	0.143	0.730335	0.863123	0.102	0.282	0.0221545	0.144004	0.468	0.153	0.596993	0.739135	0.091	0.164	0.183765	0.642549	-0.184	0.122	0.721696	0.812648	0.051	0.136	0.176523	0.363034
	17	ENSMUST00000196362	0.00151349	0.0242722	-0.31	0.056	0.00204933	0.0532827	-0.234	0.045	0.101775	0.26582	-0.206	0.107	0.0023719	0.0616694	-0.21	0.042	0.908586	0.94493	-0.014	0.114	0.21377	0.427539	-0.123	0.088	0.181517	0.363034
Dclk1	3	ENSMUST00000054237	0.151719	0.394468	-0.217	0.132	0.389938	0.777306	-0.157	0.169	0.0189208	0.144004	-0.565	0.177	0.0107959	0.140347	-0.409	0.112	0.822162	0.94493	0.066	0.28	0.612288	0.723613	0.201	0.377	0.305417	0.567203
Carp	8	ENSMUST00000199585	0.355968	0.617011	-0.094	0.094	0.355918	0.777306	-0.094	0.094	0.355938	0.616959	-0.094	0.094	0.356116	0.702487	-0.094	0.094	0.355846	0.711835	0.095	0.095	0.385015	0.526862	0	0	0.445628	0.746312
	12	ENSMUST00000199702	0.217677	0.514509	-0.277	0.201	0.63241	0.790689	0.084	0.167	0.192929	0.418013	-0.523	0.357	0.360568	0.702487	-0.272	0.275	0.777225	0.94493	0.087	0.293	0.366698	0.526862	0.308	0.315	0.492352	0.746312
	24	ENSMUST00000082970	0.561069	0.729389	1.261	2.05	0.448446	0.777306	-1.549	1.911	0.77925	0.844188	0.552	1.883	0.465217	0.702487	-1.509	1.935	0.134028	0.642549	2.447	1.413	0.0269838	0.175395	3.54	1.217	0.463502	0.746312
	25	ENSMUST00000197139	0.275489	0.591765	0.08	0.066	0.595513	0.790689	-0.079	0.142	0.501386	0.684428	0.061	0.085	0.411867	0.702487	-0.092	0.104	0.633216	0.94493	-0.067	0.133	0.329286	0.526862	-0.116	0.109	0.516678	0.746312
RI	7	ENSMUST00000198757	0.593949	0.735366	0.204	0.362	0.638634	0.790689	-0.218	0.441	0.934099	0.934099	0.033	0.382	0.81934	0.861375	0.083	0.348	0.757008	0.94493	-0.111	0.344	0.861811	0.896283	0.056	0.307	0.576069	0.788305
	15	ENSMUST00000198821	0.549315	0.729389	-0.24	0.379	0.314866	0.777306	0.181	0.165	0.4596	0.684428	0.213	0.27	0.486337	0.702487	-0.397	0.536	0.641989	0.94493	-0.238	0.487	0.967886	0.967886	-0.019	0.446	0.655994	0.852792
	19	ENSMUST00000179544	0.133976	0.394468	-3.824	2.208	0.133976	0.777306	-3.824	2.208	0.523984	0.684428	-1.956	2.892	0.133976	0.497626	-3.824	2.208	0.355918	0.711835	1.816	1.816	0.355918	0.526862	2.171	2.171	0.697859	0.864016
	4	ENSMUST00000200348	0.326577	0.606499	1.145	1.072	0.318446	0.777306	1.195	1.098	0.38719	0.629184	1.01	1.084	0.472972	0.702487	0.842	1.099	0.307658	0.711835	0.375	0.336	0.372345	0.526862	0.368	0.382	0.782151	0.922573
Cpg16	9	ENSMUST00000070418	0.110285	0.394468	0.382	0.204	0.315813	0.777306	0.27	0.247	0.121513	0.287212	0.45	0.25	0.158616	0.515504	0.367	0.228	0.787369	0.94493	-0.038	0.135	0.750136	0.812648	-0.102	0.305	0.816122	0.922573
	1	ENSMUST00000196745	0.519672	0.729389	0.158	0.231	0.785199	0.887617	-0.162	0.567	0.272346	0.505786	0.227	0.188	0.56031	0.728403	0.195	0.316	0.599804	0.94493	0.242	0.436	0.571658	0.707767	0.238	0.398	0.961614	0.961614
	18	ENSMUST00000196877	0.661392	0.74766	-0.054	0.118	0.99679	0.99679	-0.001	0.188	0.526483	0.684428	-0.123	0.184	0.481862	0.702487	-0.102	0.136	0.0936994	0.609046	-0.329	0.165	0.176038	0.416089	-0.292	0.19	0.930994	0.961614
	21	ENSMUST00000199764	0.125722	0.394468	-0.114	0.064	0.209603	0.777306	-0.094	0.067	0.670608	0.792537	-0.041	0.092	0.315313	0.702487	-0.123	0.112	0.0271531	0.235326	-0.266	0.092	0.043465	0.200196	-0.32	0.126	0.930995	0.961614
